# Supplementary material for: Prevalence and Predictors of Antibiotic Self-Medication in Sudan: A Descriptive Cross-Sectional Study
Source: Antibiotics (Basel). 2023 Mar 20;12(3):612. doi: 10.3390/antibiotics12030612 (PMC10045343; doi:10.3390/antibiotics12030612)
Supplement: Supplementary file 1 [file antibiotics-12-00612-s001.zip]

Archive with 1 entries (1 files):
- antibiotics-2197887-supplementary.pdf
